# Supplementary material for: Allosteric Inhibition of P-Glycoprotein-Mediated Efflux by DMH1
Source: Biomedicines. 2025 Jul 23;13(8):1798. doi: 10.3390/biomedicines13081798 (PMC12383532; doi:10.3390/biomedicines13081798)
Supplement: Supplementary file 1 [file biomedicines-13-01798-s001.zip]

Archive with 1 entries (1 files):
- biomedicines-3750914-supplementary.pdf
